# Supplementary material for: Effects of a feed supplement, containing undenatured type II collagen (UC II®) and Boswellia Serrata, in the management of mild/moderate mobility disorders in dogs: A randomized, double-blind, placebo controlled, cross-over study
Source: PLoS One. 2024 Oct 30;19(10):e0305697. doi: 10.1371/journal.pone.0305697 (PMC11524509; doi:10.1371/journal.pone.0305697)
Supplement: S1 Data — (XLSX) [file pone.0305697.s001.xlsx]

## Sheet: dogs analysed
Case _ID	Dog Name	Gender (Male/Female)	Age	Weight (kg)	Joint	Xray score	COAST score
UC01	Romeo	M	2	26	HIP L	3	3
UC02	Lucky	M	13	32	elbow L	3	3
UC03	Aslan	M	2	53	HIP D	3	3
UC04	Lucinda	F	9	30	elbow r	3	3
UC05	Brando	M	10	23	hip L	3	3
UC06	fiona	F	13	25	hip r	3	3
UC07	fabio	M	1	33	hip L	2	2
UC08	Whisky	M	8	24	hip L	3	3
UC12	Norah	F	1	20	hip R	3	3
UC13	Barney	M	5	40	hip L	3	3
UC14	Igor	M	5	43	hip L	3	3
UC15	Asia	F	7	14	hip R	3	3
UC16	Alice	F	7	34	hip L	3	3
		8 M/ 5F	6.38462	30.5385
			4.19401	10.4292

## Sheet:  variables analysed
RAND	dogs ID	load Base_UCII	load 4W_UCII	load 8W_UCII	load 4W_PL	load 8W_PL	load_wo			VF BASE	VF 4W_UCII	VF 8W_UCII	VF 4W_PL	VF 8W_PL	VF_wo			GLS_BASE	GLS 4W_UCII	GLS 8W_UCII	GLS 4W_PL	GLS 8W_PL	GLS_wo			Pain_base	Pain_4W_UCII	Pain_8W_UCII	Pain_4W_PL	Pain_8W_PL	Pain_wo		posture_base	posture_4W_UCII	posture_8W_UCII	posture_wo	posture_4W_PL	posture_4W_PL		mobility_base	mobility_4W_UCII	mobility_8W_UCII	mobility_wo	mobility_4W_PL	mobility_8W_PL		rom_base	rom_4W_UCII	rom_8W_UCII
AB	1	12	11	14	16	17	14			503.875	435.2	422.225	326.775	322.575	437.025			96.24	95.82	105.34	98.6	102.38	110.72			3	2	2	1	1	1		2	2	2	2	2	2		3	3	2	2	2	2		2	3	2
BA	2	26	8	9	18	15	16			236.15	108.125	223.875	197.275	206.85	236.15			97.8	103.38	99	99.8	100.9	96			2	2	2	1	2	2		2	2	2	1	2	2		2	2	2	2	2	2		2	2	2
AB	3	17	10	9	9	9	9			351.65	381.925	251.325	191.325	343.85	301.75			92.96	105.4	102.94	102.46	102.6	98.62			2	2	2	1	1	2		1	1	1	1	1	1		2	2	2	2	2	2		2	2	2
BA	4	23	25	24	18	21	20			248.97	251.87	473.28	313.67	486.92	248.97			109.2	108	109	108.4	106.16	104.8			1	1	1	3	2	3		3	3	3	3	3	3		2	2	2	2	3	2		3	2	2
BA	5	21	16	15	21	23	18			435.2	435.2	687.97	125.47	365.15	435.2			87.85	77.48	74.12	87.3	82.64	79.18			2	2	2	4	3	4		3	3	3	3	3	3		3	3	3	3	3	3		2	2	2
BA	6	17	15	14	21	22	20			272.05	317	229.42	258.32	273.35	272.05			103.32	109.2	102.24	102.5	109.4	107.22			3	2	2	3	3	4		2	2	2	2	2	2		2	2	2	2	2	2		3	3	3
AB	7	16	10	6	3	1	2			547.62	376.47	573.55	351.57	455.82	417.67			93.68	92.58	86.94	84.7	89.3	86.68			2	2	1	1	1	1		2	2	2	2	2	2		2	2	1	1	1	1		2	2	1
AB	8	17	16	17	15	16	17			495.57	225.1	295.17	131.52	139.67	155.25			91.3	92.64	90.32	90.2	90.78	90.9			3	3	3	3	3	3		2	2	2	2	2	2		2	2	2	2	2	2		3	3	3
AB	12	12	4	8	8	8	7			246.82	363.6	431.27	96.32	347.15	322.67			94.04	96.46	99.7	100.46	86.54	92.28			3	3	3	3	3	3		2	2	2	2	2	2		2	2	2	2	2	2		3	3	3
BA	13	27	27	16	36	26	28			337.92	131.56	304.42	190.57	80.12	337.92			90.34	91.8	94.16	86.22	91.16	86.66			3	3	3	4	3	4		3	2	2	3	3	3		3	2	2	3	3	3		3	2	3
AB	14	12	8	14	12	11	14			239.95	466.3	428.5	151.07	582.72	263.47			92.02	95.26	100.86	95.24	98.68	91.78			2	2	2	2	2	3		2	2	2	2	2	2		2	2	2	2	2	3		3	3	3
BA	15	13	18	12	13	13	13			na	na	na	na	na	na			96.48	105	85.5	93.22	99.36	98.36			2	2	2	3	3	3		1	1	2	1	1	1		1	1	2	1	1	1		2	2	2
AB	16	10	4	8	9	8	11			na	na	na	na	na	na			80.68	78	91.22	91.12	92.34	87.92			3	3	2	3	2	2		2	2	2	2	2	2		3	3	3	3	2	2		3	3	3
		17.1538	13.2308	12.7692	15.3077	14.6154	14.5385			355.98	317.486	392.819	212.171	327.652	311.648			94.3008	96.2323	95.4877	95.4015	96.3262	94.7015			2.38462	2.23077	2.07692	2.46154	2.23077	2.69231		2.07692	2	2.07692	2	2.07692	2.07692		2.23077	2.15385	2.07692	2.07692	2.07692	2.07692		2.53846	2.46154	2.38462
		5.58041	7.18974	4.86747	8.20959	7.20577	6.59059			119.557	122.824	149.158	87.919	149.358	90.0626			6.97239	10.2053	9.64278	7.29707	8.08852	9.08514			0.650444	0.599145	0.640513	1.1266	0.83205	1.03155		0.640513	0.57735	0.493548	0.707107	0.640513	0.640513		0.599145	0.5547	0.493548	0.640513	0.640513	0.640513		0.518875	0.518875	0.650444
		17	11	14	15	15	14			337.92	363.6	422.225	191.325	343.85	301.75			93.68	95.82	99	95.24	98.68	92.28			2	2	2	3	2			2	2	2	2	2	2		2	2	2	2	2	2		3	2	2
legend:
Base=basline
4W = 4 weeks of supplementation
8W = 8weeks of supplementation
UCII= UCII-BW supplementation
PL= Placebo supplementation
Load = Load score
VF= Von Frey force( gr)
GLS= Gait4Dogs lameness score
pain,posture,mobility, rom= pain, posture, mobility and range of motion score (1-4) of the most affected limb
q1_ac= Mean Activity Count (actical) h 00.00 - 7.59
q2_ ac= Mean Activity Count (actical) h 08.00 - 15.59
q3_ac=Mean Activity Count (actical) h 16.00 - 23.59
[truncated: 21 more columns]
